# Supplementary material for: Refining the annotation of Rhodnius prolixus aspartic proteases A1 family genes through proteogenomics
Source: Curr Res Parasitol Vector Borne Dis. 2025 Mar 12;7:100253. doi: 10.1016/j.crpvbd.2025.100253 (PMC11978366; doi:10.1016/j.crpvbd.2025.100253)
Supplement: Multimedia component 1 — Supplementary file S1. List of peptides derived from aspartic proteases identified through tandem mass spectrometry. [file mmc1.xlsx]

## Sheet: Feuil1
Sequence	N-term cleavage window	C-term cleavage window	Proteins	Leading razor protein	Amino acid before	First amino acid	Second amino acid	Second last amino acid	Last amino acid	Amino acid after	A Count	R Count	N Count	D Count	C Count	Q Count	E Count	G Count	H Count	I Count	L Count	K Count	M Count	F Count	P Count	S Count	T Count	W Count	Y Count	V Count	U Count	O Count	Length	Missed cleavages	Mass
CSKFNIACWVHR	VFDTGSSNLWVPSKKCSKFNIACWVHRKYD	SKKCSKFNIACWVHRKYDSSSSKTYVPNGE	R4G4V2;T1HPQ4	R4G4V2	K	C	S	H	R	K	1	1	1	0	2	0	0	0	1	1	0	1	0	1	0	1	0	1	0	1	0	0	12	1	1576.7391
CSKFNIACWVHRK	VFDTGSSNLWVPSKKCSKFNIACWVHRKYD	KKCSKFNIACWVHRKYDSSSSKTYVPNGEK	R4G4V2;T1HPQ4	R4G4V2	K	C	S	R	K	Y	1	1	1	0	2	0	0	0	1	1	0	2	0	1	0	1	0	1	0	1	0	0	13	2	1704.8341
DPAASVGGEIIFGGSDPEK	QGVVQTPVFSFYLNRDPAASVGGEIIFGGS	SVGGEIIFGGSDPEKYVGDFTYVPVNKQGY	R4G4V2;T1HPQ4	R4G4V2	R	D	P	E	K	Y	2	0	0	2	0	0	2	4	0	2	0	1	0	1	2	2	0	0	0	1	0	0	19	0	1844.8792
FDGILGLGYDTISVDK	AEAVNEPGMVFVAAKFDGILGLGYDTISVD	DGILGLGYDTISVDKVTPPFYNMYKQGVVQ	R4G4V2;T1HPQ4	R4G4V2	K	F	D	D	K	V	0	0	0	3	0	0	0	3	0	2	2	1	0	1	0	1	1	0	1	1	0	0	16	0	1711.8669
FILEGKDYVLR	IPKLPKIDFVIGGNKFILEGKDYVLRVSAL	GGNKFILEGKDYVLRVSALGKTVCLSGFLG	R4G4V2	R4G4V2	K	F	I	L	R	V	0	1	0	1	0	0	1	1	0	1	2	1	0	1	0	0	0	0	1	1	0	0	11	1	1351.75
FNIACWVHR	TGSSNLWVPSKKCSKFNIACWVHRKYDSSS	SKKCSKFNIACWVHRKYDSSSSKTYVPNGE	R4G4V2;T1HPQ4	R4G4V2	K	F	N	H	R	K	1	1	1	0	1	0	0	0	1	1	0	0	0	1	0	0	0	1	0	1	0	0	9	0	1201.5815
FNIACWVHRK	TGSSNLWVPSKKCSKFNIACWVHRKYDSSS	KKCSKFNIACWVHRKYDSSSSKTYVPNGEK	R4G4V2;T1HPQ4	R4G4V2	K	F	N	R	K	Y	1	1	1	0	1	0	0	0	1	1	0	1	0	1	0	0	0	1	0	1	0	0	10	1	1329.6764
FYTEFDLGNNR	PHGPLWILGDVFIGRFYTEFDLGNNRVGFA	FIGRFYTEFDLGNNRVGFALSKE_______	T1HQG6	T1HQG6	R	F	Y	N	R	V	0	1	2	1	0	0	1	1	0	0	1	0	0	2	0	0	1	0	1	0	0	0	11	0	1374.6204
GGCQAIADTGTSLIAGPTEDINALNK	FSMDSVIANGKTFCKGGCQAIADTGTSLIA	SLIAGPTEDINALNKLLGGTPVAGGEYM__	T1HPQ4	T1HPQ4	K	G	G	N	K	L	4	0	2	2	1	1	1	4	0	3	2	1	0	0	1	1	3	0	0	0	0	0	26	0	2586.2595
IDFVIGGNK	GEYMISCDLIPKLPKIDFVIGGNKFILEGK	IPKLPKIDFVIGGNKFILEGKDYVLRVSAL	R4G4V2	R4G4V2	K	I	D	N	K	F	0	0	1	1	0	0	0	2	0	2	0	1	0	1	0	0	0	0	0	1	0	0	9	0	961.52328
IDFVIGGNKFILEGK	GEYMISCDLIPKLPKIDFVIGGNKFILEGK	IDFVIGGNKFILEGKDYVLRVSALGKTVCL	R4G4V2	R4G4V2	K	I	D	G	K	D	0	0	1	1	0	0	1	3	0	3	1	2	0	2	0	0	0	0	0	1	0	0	15	1	1648.9188
LLGGTPVAGGEYMISCDLIPK	SLIAGPTEDINALNKLLGGTPVAGGEYMIS	VAGGEYMISCDLIPKLPKIDFVIGGNKFIL	R4G4V2	R4G4V2	K	L	L	P	K	L	1	0	0	1	1	0	1	4	0	2	3	1	1	0	2	1	1	0	1	1	0	0	21	0	2190.1065
LLGGTPVAGGEYMISCDLIPKLPK	SLIAGPTEDINALNKLLGGTPVAGGEYMIS	GEYMISCDLIPKLPKIDFVIGGNKFILEGK	R4G4V2	R4G4V2	K	L	L	P	K	I	1	0	0	1	1	0	1	4	0	2	4	2	1	0	3	1	1	0	1	1	0	0	24	1	2528.3383
QGVVQTPVFSFYLNR	ISVDKVTPPFYNMYKQGVVQTPVFSFYLNR	QGVVQTPVFSFYLNRDPAASVGGEIIFGGS	T1HPQ4	T1HPQ4	K	Q	G	N	R	D	0	1	1	0	0	2	0	1	0	0	1	0	0	2	1	1	1	0	1	3	0	0	15	0	1753.9152
QGVVQTPVFSFYLNRDPAASVGGEIIFGGSDPEK	ISVDKVTPPFYNMYKQGVVQTPVFSFYLNR	SVGGEIIFGGSDPEKYVGDFTYVPVNKQGY	T1HPQ4	T1HPQ4	K	Q	G	E	K	Y	2	1	1	2	0	2	2	5	0	2	1	1	0	3	3	3	1	0	1	4	0	0	34	1	3580.7838
QGYWQFSMDSVIANGK	PEKYVGDFTYVPVNKQGYWQFSMDSVIANG	GYWQFSMDSVIANGKTFCKGGCQAIADTGT	T1HPQ4	T1HPQ4	K	Q	G	G	K	T	1	0	1	1	0	2	0	2	0	1	0	1	1	1	0	2	0	1	1	1	0	0	16	0	1829.8407
QGYWQFSMDSVIANGKTFCK	PEKYVGDFTYVPVNKQGYWQFSMDSVIANG	FSMDSVIANGKTFCKGGCQAIADTGTSLIA	R4G4V2;T1HPQ4	R4G4V2	K	Q	G	C	K	G	1	0	1	1	1	2	0	2	0	1	0	2	1	2	0	2	1	1	1	1	0	0	20	1	2366.0824
RTFQEVGTSVK	DNLVRVPLTKIQSARRTFQEVGTSVKQLSI	QSARRTFQEVGTSVKQLSIKYAGNSVGIDG	R4G4V2;T1HPQ4	R4G4V2	R	R	T	V	K	Q	0	1	0	0	0	1	1	1	0	0	0	1	0	1	0	1	2	0	0	2	0	0	11	1	1250.6619
TFCKGGCQAIADTGTSLIAGPTEDINALNK	GYWQFSMDSVIANGKTFCKGGCQAIADTGT	SLIAGPTEDINALNKLLGGTPVAGGEYMIS	R4G4V2;T1HPQ4	R4G4V2	K	T	F	N	K	L	4	0	2	2	2	1	1	4	0	3	2	2	0	1	1	1	4	0	0	0	0	0	30	1	3122.5012
TFQEVGTSVK	NLVRVPLTKIQSARRTFQEVGTSVKQLSIK	QSARRTFQEVGTSVKQLSIKYAGNSVGIDG	R4G4V2;T1HPQ4	R4G4V2	R	T	F	V	K	Q	0	0	0	0	0	1	1	1	0	0	0	1	0	1	0	1	2	0	0	2	0	0	10	0	1094.5608
TVCLSGFLGLDVPAPHGPLWILGDVFIGR	______________________________	PHGPLWILGDVFIGRFYTEFDLGNNRVGFA	tr|T1HQG6|T1HQG6_RHOPR	tr|T1HQG6|T1HQG6_RHOPR	K	T	V	G	R	F	1	1	0	2	1	0	0	5	1	2	5	0	0	2	3	1	1	1	0	3	0	0	29	0	3105.6474
TYVPNGEK	IACWVHRKYDSSSSKTYVPNGEKFAIQYGS	YDSSSSKTYVPNGEKFAIQYGSGSLSGFLS	R4G4V2;T1HPQ4	R4G4V2	K	T	Y	E	K	F	0	0	1	0	0	0	1	1	0	0	0	1	0	0	1	0	1	0	1	1	0	0	8	0	906.4447
VGFALSK	FIGRFYTEFDLGNNRVGFALSKE_______	EFDLGNNRVGFALSKE______________	R4G4V2;T1HQG6	R4G4V2	R	V	G	S	K	E	1	0	0	0	0	0	0	1	0	0	1	1	0	1	0	1	0	0	0	1	0	0	7	0	720.41703
VGFALSKE	FIGRFYTEFDLGNNRVGFALSKE_______	FDLGNNRVGFALSKE_______________	T1HQG6	T1HQG6	R	V	G	K	E	-	1	0	0	0	0	0	1	1	0	0	1	1	0	1	0	1	0	0	0	1	0	0	8	1	849.45962
VTPPFYNMYK	DGILGLGYDTISVDKVTPPFYNMYKQGVVQ	ISVDKVTPPFYNMYKQGVVQTPVFSFYLNR	T1HPQ4	T1HPQ4	K	V	T	Y	K	Q	0	0	1	0	0	0	0	0	0	0	0	1	1	1	2	0	1	0	2	1	0	0	10	0	1258.6056
VVFDTGSSNLWVPSK	YYGPITLGSPPQSFRVVFDTGSSNLWVPSK	VVFDTGSSNLWVPSKKCSKFNIACWVHRKY	T1HPQ4	T1HPQ4	R	V	V	S	K	K	0	0	1	1	0	0	0	1	0	0	1	1	0	1	1	3	1	1	0	3	0	0	15	0	1634.8304
VVFDTGSSNLWVPSKK	YYGPITLGSPPQSFRVVFDTGSSNLWVPSK	VFDTGSSNLWVPSKKCSKFNIACWVHRKYD	R4G4V2;T1HPQ4	R4G4V2	R	V	V	K	K	C	0	0	1	1	0	0	0	1	0	0	1	2	0	1	1	3	1	1	0	3	0	0	16	1	1762.9254
YVGDFTYVPVNK	SVGGEIIFGGSDPEKYVGDFTYVPVNKQGY	PEKYVGDFTYVPVNKQGYWQFSMDSVIANG	R4G4V2;T1HPQ4	R4G4V2	K	Y	V	N	K	Q	0	0	1	1	0	0	0	1	0	0	0	1	0	1	1	0	1	0	2	3	0	0	12	0	1400.6976
YVGDFTYVPVNKQGYWQFSMDSVIANGK	SVGGEIIFGGSDPEKYVGDFTYVPVNKQGY	GYWQFSMDSVIANGKTFCKGGCQAIADTGT	R4G4V2;T1HPQ4	R4G4V2	K	Y	V	G	K	T	1	0	2	2	0	2	0	3	0	1	0	2	1	2	1	2	1	1	3	4	0	0	28	1	3212.5277
AVAFATLNK	VFLRKFYTIFNVQDKAVAFATLNKSASRPI	FNVQDKAVAFATLNKSASRPITNFTPLYPG	tr|T1HJV8|T1HJV8_RHOPR	tr|T1HJV8|T1HJV8_RHOPR	K	A	V	N	K	S	3	0	1	0	0	0	0	0	0	0	1	1	0	1	0	0	1	0	0	1	0	0	9	0	933.52837
DALSQLINLK	PKSYEQYLNENIAYRDALSQLINLKSSGHG	NIAYRDALSQLINLKSSGHGSDTVDLRNFV	tr|T1I3T5|T1I3T5_RHOPR	tr|T1I3T5|T1I3T5_RHOPR	R	D	A	L	K	S	1	0	1	1	0	1	0	0	0	1	3	1	0	0	0	1	0	0	0	0	0	0	10	0	1113.6394
DSCEAIADTGTTMIIGPTDEIAAIHK	KVDSISSTNKTMFCKDSCEAIADTGTTMII	TMIIGPTDEIAAIHKYIGAVQNYGMGTVKC	R4FKP9;T1HJV8	R4FKP9	K	D	S	H	K	Y	4	0	0	3	1	0	2	2	1	5	0	1	1	0	1	1	4	0	0	0	0	0	26	0	2729.2888
DYILNFDYDPYNCITGFSGVELK	ITFLINGTEYVLKGKDYILNFDYDPYNCIT	DPYNCITGFSGVELKGKPWILGDVFLRKFY	tr|T1HJV8|T1HJV8_RHOPR	tr|T1HJV8|T1HJV8_RHOPR	K	D	Y	L	K	G	0	0	2	3	1	0	1	2	0	2	2	1	0	2	1	1	1	0	3	1	0	0	23	0	2742.2523
EPGNAFLHSQFDGILGMAFPTAGSK	GNFTVRRQQFAEATKEPGNAFLHSQFDGIL	FDGILGMAFPTAGSKVEPVFHTLIKQGLVE	T1HJV8	T1HJV8	K	E	P	S	K	V	3	0	1	1	0	1	1	4	1	1	2	1	1	3	2	2	1	0	0	0	0	0	25	0	2591.2479
FYTIFNVQDK	LKGKPWILGDVFLRKFYTIFNVQDKAVAFA	VFLRKFYTIFNVQDKAVAFATLNKSASRPI	tr|T1HJV8|T1HJV8_RHOPR	tr|T1HJV8|T1HJV8_RHOPR	K	F	Y	D	K	A	0	0	1	1	0	1	0	0	0	1	0	1	0	2	0	0	1	0	1	1	0	0	10	0	1273.6343
GKDYILNFDYDPYNCITGFSGVELK	PPITFLINGTEYVLKGKDYILNFDYDPYNC	DPYNCITGFSGVELKGKPWILGDVFLRKFY	R4FKP9;T1HJV8	R4FKP9	K	G	K	L	K	G	0	0	2	3	1	0	1	3	0	2	2	2	0	2	1	1	1	0	3	1	0	0	25	1	2927.3688
GKPWILGDVFLR	DPYNCITGFSGVELKGKPWILGDVFLRKFY	ELKGKPWILGDVFLRKFYTIFNVQDKAVAF	tr|T1HJV8|T1HJV8_RHOPR	tr|T1HJV8|T1HJV8_RHOPR	K	G	K	L	R	K	0	1	0	1	0	0	0	2	0	1	2	1	0	1	1	0	0	1	0	1	0	0	12	1	1399.7976
GKPWILGDVFLRK	DPYNCITGFSGVELKGKPWILGDVFLRKFY	LKGKPWILGDVFLRKFYTIFNVQDKAVAFA	tr|T1HJV8|T1HJV8_RHOPR	tr|T1HJV8|T1HJV8_RHOPR	K	G	K	R	K	F	0	1	0	1	0	0	0	2	0	1	2	2	0	1	1	0	0	1	0	1	0	0	13	2	1527.8926
IFSFFLNR	PVFHTLIKQGLVEDRIFSFFLNRDPNGDLG	QGLVEDRIFSFFLNRDPNGDLGGEMILGGW	tr|T1HJV8|T1HJV8_RHOPR	tr|T1HJV8|T1HJV8_RHOPR	R	I	F	N	R	D	0	1	1	0	0	0	0	0	0	1	1	0	0	3	0	1	0	0	0	0	0	0	8	0	1042.56
IFSFFLNRDPNGDLGGEMILGGWNDYYFDSSK	PVFHTLIKQGLVEDRIFSFFLNRDPNGDLG	MILGGWNDYYFDSSKINYIRLSKVDKWQFK	R4FKP9;T1HJV8	R4FKP9	R	I	F	S	K	I	0	1	3	4	0	0	1	5	0	2	3	1	1	4	1	3	0	1	2	0	0	0	32	1	3673.6824
KFYTIFNVQDK	ELKGKPWILGDVFLRKFYTIFNVQDKAVAF	VFLRKFYTIFNVQDKAVAFATLNKLL____	R4FKP9;T1HJV8	R4FKP9	R	K	F	D	K	A	0	0	1	1	0	1	0	0	0	1	0	2	0	2	0	0	1	0	1	1	0	0	11	1	1401.7293
LSKVDKWQFK	WNDYYFDSSKINYIRLSKVDKWQFKVDSIS	INYIRLSKVDKWQFKVDSISSTNKTMFCKD	R4FKP9;T1HJV8	R4FKP9	R	L	S	F	K	V	0	0	0	1	0	1	0	0	0	0	1	3	0	1	0	1	0	1	0	1	0	0	10	2	1277.7132
PWILGDVFLR	YNCITGFSGVELKGKPWILGDVFLRKFYTI	ELKGKPWILGDVFLRKFYTIFNVQDKAVAF	tr|T1HJV8|T1HJV8_RHOPR	tr|T1HJV8|T1HJV8_RHOPR	K	P	W	L	R	K	0	1	0	1	0	0	0	1	0	1	2	0	0	1	1	0	0	1	0	1	0	0	10	0	1214.6812
PWILGDVFLRK	YNCITGFSGVELKGKPWILGDVFLRKFYTI	LKGKPWILGDVFLRKFYTIFNVQDKAVAFA	tr|T1HJV8|T1HJV8_RHOPR	tr|T1HJV8|T1HJV8_RHOPR	K	P	W	R	K	F	0	1	0	1	0	0	0	1	0	1	2	1	0	1	1	0	0	1	0	1	0	0	11	1	1342.7761
QGLVEDR	TAGSKVEPVFHTLIKQGLVEDRIFSFFLNR	PVFHTLIKQGLVEDRIFSFFLNRDPNGDLG	R4FKP9;T1HJV8	R4FKP9	K	Q	G	D	R	I	0	1	0	1	0	1	1	1	0	0	1	0	0	0	0	0	0	0	0	1	0	0	7	0	815.41373
SSTYTPENLEISIIYGK	FSPACMTHRKYDHIKSSTYTPENLEISIIY	TYTPENLEISIIYGKGSMTGILGRDTLQIG	R4FKP9	R4FKP9	K	S	S	G	K	G	0	0	1	0	0	0	2	1	0	3	1	1	0	0	1	3	2	0	2	0	0	0	17	0	1913.9622
SYEQYLNENIAYR	AAHVGKVQLYRRQPKSYEQYLNENIAYRDA	PKSYEQYLNENIAYRDALSQLINLKSSGHG	tr|T1I3T5|T1I3T5_RHOPR	tr|T1I3T5|T1I3T5_RHOPR	K	S	Y	Y	R	D	1	1	2	0	0	1	2	0	0	1	1	0	0	0	0	1	0	0	3	0	0	0	13	0	1661.7686
SYEQYLNENIAYRDALSQLINLK	AAHVGKVQLYRRQPKSYEQYLNENIAYRDA	NIAYRDALSQLINLKSSGHSSDTVDLRNFA	R4FKP9;T1I3T5	R4FKP9	K	S	Y	L	K	S	2	1	3	1	0	2	2	0	0	2	4	1	0	0	0	2	0	0	3	0	0	0	23	1	2757.3974
TMFCKDSCEAIADTGTTMIIGPTDEIAAIHK	DKWQFKVDSISSTNKTMFCKDSCEAIADTG	TMIIGPTDEIAAIHKYIGAVQNYGMGTVKC	R4FKP9;T1HJV8	R4FKP9	K	T	M	H	K	Y	4	0	0	3	2	0	2	2	1	5	0	2	2	1	1	1	5	0	0	0	0	0	31	1	3396.571
VEPVFHTLIK	FDGILGMAFPTAGSKVEPVFHTLIKQGLVE	TAGSKVEPVFHTLIKQGLVEDRIFSFFLNR	tr|T1HJV8|T1HJV8_RHOPR	tr|T1HJV8|T1HJV8_RHOPR	K	V	E	I	K	Q	0	0	0	0	0	0	1	0	1	1	1	1	0	1	1	0	1	0	0	2	0	0	10	0	1181.6808
YIGAVQNYGMGTVK	TMIIGPTDEIAAIHKYIGAVQNYGMGTVKC	KYIGAVQNYGMGTVKCKDVPNLPPITFLIN	tr|T1HJV8|T1HJV8_RHOPR	tr|T1HJV8|T1HJV8_RHOPR	K	Y	I	V	K	C	1	0	1	0	0	1	0	3	0	1	0	1	1	0	0	0	1	0	2	2	0	0	14	0	1499.7442
FLDTEFYGEVLIGHPGQK	AAKKENSLAPVPLFKFLDTEFYGEVLIGHP	TEFYGEVLIGHPGQKFKVVFDTAWANSWVP	T1HRT9	T1HRT9	K	F	L	Q	K	F	0	0	0	1	0	1	2	3	1	1	2	1	0	2	1	0	1	0	1	1	0	0	18	0	2049.0207
FTLKGDDYVQK	VAQLPRVTFVLKGKKFTLKGDDYVQKMTWG	KGKKFTLKGDDYVQKMTWGPVTICLSSFKK	R4FJC3;T1HRT9	R4FJC3	K	F	T	Q	K	M	0	0	0	2	0	1	0	1	0	0	1	2	0	1	0	0	1	0	1	1	0	0	11	1	1312.6663
GGTLMFGGVEKR	KIFSFYLNRSPTTSKGGTLMFGGVEKRHYL	TSKGGTLMFGGVEKRHYLGNFTDLKIIPKT	R4FJC3;T1HRT9	R4FJC3	K	G	G	K	R	H	0	1	0	0	0	0	1	4	0	0	1	1	1	1	0	0	1	0	0	1	0	0	12	1	1250.6441
GPANDIELLNQIIGAK	SGCMAYADTSENTIRGPANDIELLNQIIGA	PANDIELLNQIIGAKSFYFGRYFVPCGNVA	T1HRT9;R4FJC3	T1HRT9	R	G	P	A	K	S	2	0	2	1	0	1	1	2	0	3	2	1	0	0	1	0	0	0	0	0	0	0	16	0	1664.9097
GQMFCQSGCMAYADTSENTIR	VWSFQIDWIFTSNKRGQMFCQSGCMAYADT	SGCMAYADTSENTIRGPANDIELLNQIIGA	R4FJC3;T1HRT9	R4FJC3	R	G	Q	I	R	G	2	1	1	1	2	2	1	2	0	1	0	0	2	1	0	2	2	0	1	0	0	0	21	0	2425.9759
IFSFYLNR	PLFYNMIKQNVVDQKIFSFYLNRSPTTSKG	QNVVDQKIFSFYLNRSPTTSKGGTLMFGGV	T1HRT9	T1HRT9	K	I	F	N	R	S	0	1	1	0	0	0	0	0	0	1	1	0	0	2	0	1	0	0	1	0	0	0	8	0	1058.5549
KFTLKGDDYVQK	NVAQLPRVTFVLKGKKFTLKGDDYVQKMTW	KGKKFTLKGDDYVQKMTWGPVTICLSSFKK	R4FJC3;T1HRT9	R4FJC3	K	K	F	Q	K	M	0	0	0	2	0	1	0	1	0	0	1	3	0	1	0	0	1	0	1	1	0	0	12	2	1440.7613
LGSLELK	RSSTYVKNNTPFEVKLGSLELKGKLSTDLF	NNTPFEVKLGSLELKGKLSTDLFHVGQVNV	T1HRT9;R4FJC3	T1HRT9	K	L	G	L	K	G	0	0	0	0	0	0	1	1	0	0	3	1	0	0	0	1	0	0	0	0	0	0	7	0	758.4538
MLIGFADAR	VAFLSRYYVKFDLGKMLIGFADARL_____	KFDLGKMLIGFADARL______________	R4FJC3	R4FJC3	K	M	L	A	R	L	2	1	0	1	0	0	0	1	0	1	1	0	1	1	0	0	0	0	0	0	0	0	9	0	992.51134
MLIGFADARL	VAFLSRYYVKFDLGKMLIGFADARL_____	FDLGKMLIGFADARL_______________	R4FJC3	R4FJC3	K	M	L	R	L	-	2	1	0	1	0	0	0	1	0	1	2	0	1	1	0	0	0	0	0	0	0	0	10	1	1105.5954
MTWGPVTICLSSFK	KGKKFTLKGDDYVQKMTWGPVTICLSSFKK	KMTWGPVTICLSSFKKSENASDDKWALGVA	R4FJC3	R4FJC3	K	M	T	F	K	K	0	0	0	0	1	0	0	1	0	1	1	1	1	1	1	2	2	1	0	1	0	0	14	0	1625.7946
MTWGPVTICLSSFKK	KGKKFTLKGDDYVQKMTWGPVTICLSSFKK	MTWGPVTICLSSFKKSENASDDKWALGVAF	R4FJC3	R4FJC3	K	M	T	K	K	S	0	0	0	0	1	0	0	1	0	1	1	2	1	1	1	2	2	1	0	1	0	0	15	1	1753.8895
NNTPFEVK	LRSKYDASRSSTYVKNNTPFEVKLGSLELK	RSSTYVKNNTPFEVKLGSLELKGKLSTDLF	T1HRT9	T1HRT9	K	N	N	V	K	L	0	0	2	0	0	0	1	0	0	0	0	1	0	1	1	0	1	0	0	1	0	0	8	0	947.47125
SSTYVKNNTPFEVK	IQIACALRSKYDASRSSTYVKNNTPFEVKL	RSSTYVKNNTPFEVKLGSLELKGKLSTDLF	R4FJC3;T1HRT9	R4FJC3	R	S	S	V	K	L	0	0	2	0	0	0	1	0	0	0	0	2	0	1	1	2	2	0	1	2	0	0	14	1	1612.8097
TGVWSFQIDWIFTSNK	RHYLGNFTDLKIIPKTGVWSFQIDWIFTSN	GVWSFQIDWIFTSNKRGQMFCQSGCMAYAD	T1HRT9	T1HRT9	K	T	G	N	K	R	0	0	1	1	0	1	0	1	0	2	0	1	0	2	0	2	2	2	0	1	0	0	16	0	1927.9468
VVFDTAWANSWVPSVLCPVIQIACALR	FYGEVLIGHPGQKFKVVFDTAWANSWVPSV	PSVLCPVIQIACALRSKYDASRSSTYVKNN	T1HRT9	T1HRT9	K	V	V	L	R	S	4	1	1	1	2	1	0	0	0	2	2	0	0	1	2	2	1	2	0	5	0	0	27	0	3071.5725
YFVPCGNVAQLPR	LLNQIIGAKSFYFGRYFVPCGNVAQLPRVT	GRYFVPCGNVAQLPRVTFVLKGKKFTLKGD	T1HRT9	T1HRT9	R	Y	F	P	R	V	1	1	1	0	1	1	0	1	0	0	1	0	0	1	2	0	0	0	1	2	0	0	13	0	1519.7606
YYVKFDLGK	ASDDKWALGVAFLSRYYVKFDLGKMLIGFA	VAFLSRYYVKFDLGKMLIGFADARL_____	R4FJC3	R4FJC3	R	Y	Y	G	K	M	0	0	0	1	0	0	0	1	0	0	1	2	0	1	0	0	0	0	2	1	0	0	9	1	1131.5964
CDGLFGLAYPTVR	GETTKESDNPFKHAKCDGLFGLAYPTVRNG	AKCDGLFGLAYPTVRNGIAPPLYNMMQQKL	T1IEM8;T1HY69	T1IEM8	K	C	D	V	R	N	1	1	0	1	1	0	0	2	0	0	2	0	0	1	1	0	1	0	1	1	0	0	13	0	1467.718
DAHWILGDVFLGK	AEKVCFVGFSASSIKDAHWILGDVFLGKFY	IKDAHWILGDVFLGKFYTVFNFGNGTVSFG	T1I882	T1I882	K	D	A	G	K	F	1	0	0	2	0	0	0	2	1	1	2	1	0	1	0	0	0	1	0	1	0	0	13	0	1469.7667
ESDNPFK	GSLQVVNQTFGETTKESDNPFKHAKCDGLF	QTFGETTKESDNPFKHAKCDGLFGLAYPTV	tr|T1IEM8|T1IEM8_RHOPR;tr|T1HY69|T1HY69_RHOPR;tr|T1I865|T1I865_RHOPR	tr|T1IEM8|T1IEM8_RHOPR	K	E	S	F	K	H	0	0	1	1	0	0	1	0	0	0	0	1	0	1	1	1	0	0	0	0	0	0	7	0	835.3712
ESDNPFKHAK	GSLQVVNQTFGETTKESDNPFKHAKCDGLF	GETTKESDNPFKHAKCDGLFGLAYPTVRNG	R4FNG1;T1HY69;T1IEM8	R4FNG1	K	E	S	A	K	C	1	0	1	1	0	0	1	0	1	0	0	2	0	1	1	1	0	0	0	0	0	0	10	1	1171.5622
ETLNPIPLSK	GELIFGGMNESLVKKETLNPIPLSKKAHWQ	SLVKKETLNPIPLSKKAHWQFRMDGISTLT	tr|T1I882|T1I882_RHOPR	tr|T1I882|T1I882_RHOPR	K	E	T	S	K	K	0	0	1	0	0	0	1	0	0	1	2	1	0	0	2	1	1	0	0	0	0	0	10	0	1110.6285
ETLNPIPLSKK	GELIFGGMNESLVKKETLNPIPLSKKAHWQ	LVKKETLNPIPLSKKAHWQFRMDGISTLTG	tr|T1I882|T1I882_RHOPR	tr|T1I882|T1I882_RHOPR	K	E	T	K	K	A	0	0	1	0	0	0	1	0	0	1	2	2	0	0	2	1	1	0	0	0	0	0	11	1	1238.7234
FYFSAVSSTYR	PSFSCVHSPACWNHKFYFSAVSSTYRRDAR	WNHKFYFSAVSSTYRRDARHFKIVYGTGEV	T1IEM8;T1I633	T1IEM8	K	F	Y	Y	R	R	1	1	0	0	0	0	0	0	0	0	0	0	0	2	0	3	1	0	2	1	0	0	11	0	1326.6245
FYFSAVSSTYRR	PSFSCVHSPACWNHKFYFSAVSSTYRRDAR	NHKFYFSAVSSTYRRDARHFKIVYGTGEVE	tr|T1IEM8|T1IEM8_RHOPR;tr|T1I633|T1I633_RHOPR	tr|T1IEM8|T1IEM8_RHOPR	K	F	Y	R	R	D	1	2	0	0	0	0	0	0	0	0	0	0	0	2	0	3	1	0	2	1	0	0	12	1	1482.7256
GQSVGMVDCSR	DVFGILNKIGAKIKKGQSVGMVDCSRISKL	KIKKGQSVGMVDCSRISKLPPIIFKINARS	tr|T1I882|T1I882_RHOPR	tr|T1I882|T1I882_RHOPR	K	G	Q	S	R	I	0	1	0	1	1	1	0	2	0	0	0	0	1	0	0	2	0	0	0	2	0	0	11	0	1194.5121
IKKGQSVGMVDCSR	PKSDVFGILNKIGAKIKKGQSVGMVDCSRI	KIKKGQSVGMVDCSRISKLPPIIFKINARS	R4FNG1;T1I882	R4FNG1	K	I	K	S	R	I	0	1	0	1	1	1	0	2	0	1	0	2	1	0	0	2	0	0	0	2	0	0	14	2	1563.7861
ISKLPPIIFK	KIKKGQSVGMVDCSRISKLPPIIFKINARS	VDCSRISKLPPIIFKINARSYTLEPSDYIV	R4FNG1;T1I882	R4FNG1	R	I	S	F	K	I	0	0	0	0	0	0	0	0	0	3	1	2	0	1	2	1	0	0	0	0	0	0	10	1	1154.7427
ISKLPPIIFKINAR	KIKKGQSVGMVDCSRISKLPPIIFKINARS	RISKLPPIIFKINARSYTLEPSDYIVTMKS	R4FNG1;T1I882	R4FNG1	R	I	S	A	R	S	1	1	1	0	0	0	0	0	0	4	1	2	0	1	2	1	0	0	0	0	0	0	14	2	1609.0079
KETLNPIPLSK	GGELIFGGMNESLVKKETLNPIPLSKKAHW	SLVKKETLNPIPLSKKAHWQFRMDGISTLT	tr|T1I882|T1I882_RHOPR	tr|T1I882|T1I882_RHOPR	K	K	E	S	K	K	0	0	1	0	0	0	1	0	0	1	2	2	0	0	2	1	1	0	0	0	0	0	11	1	1238.7234
KETLNPIPLSKK	GGELIFGGMNESLVKKETLNPIPLSKKAHW	LVKKETLNPIPLSKKAHWQFRMDGINTLTG	R4FNG1;T1I882	R4FNG1	K	K	E	K	K	A	0	0	1	0	0	0	1	0	0	1	2	3	0	0	2	1	1	0	0	0	0	0	12	2	1366.8184
KGQSVGMVDCSR	SDVFGILNKIGAKIKKGQSVGMVDCSRISK	KIKKGQSVGMVDCSRISKLPPIIFKINARS	tr|T1I882|T1I882_RHOPR	tr|T1I882|T1I882_RHOPR	K	K	G	S	R	I	0	1	0	1	1	1	0	2	0	0	0	1	1	0	0	2	0	0	0	2	0	0	12	1	1322.6071
LIDRPIMSFYLNR	RNGIAPPLYNMMQQKLIDRPIMSFYLNR__	QKLIDRPIMSFYLNR_______________	tr|T1HY69|T1HY69_RHOPR;tr|T1I865|T1I865_RHOPR	tr|T1HY69|T1HY69_RHOPR	K	L	I	N	R	-	0	2	1	1	0	0	0	0	0	2	2	0	1	1	1	1	0	0	1	0	0	0	13	1	1636.8759
LPPIIFK	KGQSVGMVDCSRISKLPPIIFKINARSYTL	VDCSRISKLPPIIFKINARSYTLEPSDYIV	T1I882	T1I882	K	L	P	F	K	I	0	0	0	0	0	0	0	0	0	2	1	1	0	1	2	0	0	0	0	0	0	0	7	0	826.53166
LPPIIFKINAR	KGQSVGMVDCSRISKLPPIIFKINARSYTL	RISKLPPIIFKINARSYTLEPSDYIVTMKS	R4FNG1;T1I882	R4FNG1	K	L	P	A	R	S	1	1	1	0	0	0	0	0	0	3	1	1	0	1	2	0	0	0	0	0	0	0	11	1	1280.7969
MDGINTLTGDNWCK	LNPIPLSKKAHWQFRMDGINTLTGDNWCKN	RMDGINTLTGDNWCKNGCEAIADTGTSLII	R4FNG1	R4FNG1	R	M	D	C	K	N	0	0	2	2	1	0	0	2	0	1	1	1	1	0	0	0	2	1	0	0	0	0	14	0	1623.7021
MDGINTLTGDNWCKNGCEAIADTGTSLIIGPK	LNPIPLSKKAHWQFRMDGINTLTGDNWCKN	EAIADTGTSLIIGPKSDVFGILNKIGAKIK	R4FNG1	R4FNG1	R	M	D	P	K	S	2	0	3	3	2	0	1	5	0	4	2	2	1	0	1	1	4	1	0	0	0	0	32	1	3421.5952
MDGISTLTGDNWCK	LNPIPLSKKAHWQFRMDGISTLTGDNWCKN	RMDGISTLTGDNWCKNGCEAIADTGTSLII	tr|T1I882|T1I882_RHOPR	tr|T1I882|T1I882_RHOPR	R	M	D	C	K	N	0	0	1	2	1	0	0	2	0	1	1	1	1	0	0	1	2	1	0	0	0	0	14	0	1596.6912
NGCEAIADTGTSLIIGPK	RMDGISTLTGDNWCKNGCEAIADTGTSLII	EAIADTGTSLIIGPKSDVFGILNKIGAKIK	T1I882	T1I882	K	N	G	P	K	S	2	0	1	1	1	0	1	3	0	3	1	1	0	0	1	1	2	0	0	0	0	0	18	0	1815.9037
NGCEAIADTGTSLIIGPKSDVFGILNK	RMDGINTLTGDNWCKNGCEAIADTGTSLII	LIIGPKSDVFGILNKIGAKIKKGQSVGMVD	R4FNG1;T1I882	R4FNG1	K	N	G	N	K	I	2	0	2	2	1	0	1	4	0	4	2	2	0	1	1	2	2	0	0	1	0	0	27	1	2789.4269
NGIAPPLYNMMQQK	AKCDGLFGLAYPTVRNGIAPPLYNMMQQKL	RNGIAPPLYNMMQQKLIDRPIMSFYLN___	tr|T1IEM8|T1IEM8_RHOPR;tr|T1HY69|T1HY69_RHOPR	tr|T1IEM8|T1IEM8_RHOPR	R	N	G	Q	K	L	1	0	2	0	0	2	0	1	0	1	1	1	2	0	2	0	0	0	1	0	0	0	14	0	1603.7851
SDVFGILNK	EAIADTGTSLIIGPKSDVFGILNKIGAKIK	LIIGPKSDVFGILNKIGAKIKKGQSVGMVD	T1I882	T1I882	K	S	D	N	K	I	0	0	1	1	0	0	0	1	0	1	1	1	0	1	0	1	0	0	0	1	0	0	9	0	991.53385
SDVFGILNKIGAK	EAIADTGTSLIIGPKSDVFGILNKIGAKIK	PKSDVFGILNKIGAKIKKGQSVGMVDCSRI	R4FNG1;T1I882	R4FNG1	K	S	D	A	K	I	1	0	1	1	0	0	0	2	0	2	1	2	0	1	0	1	0	0	0	1	0	0	13	1	1360.7715
SGAEKVCFVGFSASSIK	RSYTLEPSDYIVTMKSGAEKVCFVGFSASS	AEKVCFVGFSASSIKDAHWILGDVFLGKFY	R4FNG1;T1I882	R4FNG1	K	S	G	I	K	D	2	0	0	0	1	0	1	2	0	1	0	2	0	2	0	4	0	0	0	2	0	0	17	1	1772.8767
SYTLEPSDYIVTMK	RISKLPPIIFKINARSYTLEPSDYIVTMKS	RSYTLEPSDYIVTMKSGAEKVCFVGFSASS	R4FNG1	R4FNG1	R	S	Y	M	K	S	0	0	0	1	0	0	1	0	0	1	1	1	1	0	1	2	2	0	2	1	0	0	14	0	1645.7909
VCFVGFSASSIK	SIMRILYKMKSGAEKVCFVGFSASSIKDAH	AEKVCFVGFSASSIKDAHWILGDVFLGKFY	tr|T1I882|T1I882_RHOPR	tr|T1I882|T1I882_RHOPR	K	V	C	I	K	D	1	0	0	0	1	0	0	1	0	1	0	1	0	2	0	3	0	0	0	2	0	0	12	0	1300.6486
CVDESEVCR	VIDTGSSNLWVPSSKCVDESEVCRTHKKYN	WVPSSKCVDESEVCRTHKKYNSSLSTTFVE	R4G3V2	R4G3V2	K	C	V	C	R	T	0	1	0	1	2	0	2	0	0	0	0	0	0	0	0	1	0	0	0	2	0	0	9	0	1152.454
FDPNDVHYIPLSEPNYWQFSVDTIK	ENGGVLEFGGWDSEKFDPNDVHYIPLSEPN	LSEPNYWQFSVDTIKVGETNLCKDQCEAAA	R4G3V2;T1HEK7	R4G3V2	K	F	D	I	K	V	0	0	2	3	0	1	1	0	1	2	1	1	0	2	3	2	1	1	2	2	0	0	25	0	3023.4341
LGTPPQEFEVVIDTGSSNLWVPSSK	PLKNYQNVQYYGVIKLGTPPQEFEVVIDTG	VIDTGSSNLWVPSSKCVDESEVCRTHKKYN	R4G3V2	R4G3V2	K	L	G	S	K	C	0	0	1	1	0	1	2	2	0	1	2	1	0	1	3	4	2	1	0	3	0	0	25	0	2686.349
LVDPIPLPPFYTLK	HRKKQAKSIADYFGKLVDPIPLPPFYTLKT	KLVDPIPLPPFYTLKTERHLEPLKNYQNVQ	R4G3V2;T1HEK6	R4G3V2	K	L	V	L	K	T	0	0	0	1	0	0	0	0	0	1	3	1	0	1	4	0	1	0	1	1	0	0	14	0	1611.9276
VPELPPIVFTIHGK	AELYKDRIGVIECSKVPELPPIVFTIHGKD	KVPELPPIVFTIHGKDYQLVPSDYIQTFPE	R4G3V2;T1HEK7	R4G3V2	K	V	P	G	K	D	0	0	0	0	0	0	1	1	1	2	1	1	0	1	3	0	1	0	0	2	0	0	14	0	1545.8919
YYTIFNAK	DYKGMWLLGDLFLVKYYTIFNAKERTIAFA	GDLFLVKYYTIFNAKERTIAFANLKE____	R4G3V2	R4G3V2	K	Y	Y	A	K	E	1	0	1	0	0	0	0	0	0	1	0	1	0	1	0	0	1	0	2	0	0	0	8	0	1018.5124
ATVEGPFAAVDCK	IGPPKDILGIFKTLKATVEGPFAAVDCKAV	LKATVEGPFAAVDCKAVPTLPDIVFKINAR	R4FPI4;R4G5J6;R4G5J4	R4G5J4	K	A	T	C	K	A	3	0	0	1	1	0	1	1	0	0	0	1	0	1	1	0	1	0	0	2	0	0	13	0	1363.6442
AVPTLPDIVFK	LKATVEGPFAAVDCKAVPTLPDIVFKINAR	VDCKAVPTLPDIVFKINARSYTLEPEDYIL	R4FPI4;R4G5J6;T1IFK7;R4G5J4	R4G5J4	K	A	V	F	K	I	1	0	0	1	0	0	0	0	0	1	1	1	0	1	2	0	1	0	0	2	0	0	11	0	1198.6962
DILGIFK	AIADTGTSLIIGPPKDILGIFKTLKATVEG	SLIIGPPKDILGIFKTLKATVEGPFAAVDC	R4FPI4;R4G5J6;T1IFK7;R4G5J4	R4G5J4	K	D	I	F	K	T	0	0	0	1	0	0	0	1	0	2	1	1	0	1	0	0	0	0	0	0	0	0	7	0	804.47454
ETPGGELIFGGINEER	IDRPIFSFYFNRNPKETPGGELIFGGINEE	TPGGELIFGGINEERVKNDTLNNPIPISSQ	R4G5J6;T1IFK7;R4G5J4	R4G5J4	K	E	T	E	R	V	0	1	1	0	0	0	4	4	0	2	1	0	0	1	1	0	1	0	0	0	0	0	16	0	1716.8319
FDGILGLGYPSIATGHVVPPVYNMVNQK	GEITSMSRKPFREAKFDGILGLGYPSIATG	TGHVVPPVYNMVNQKLIDRPIFSFYLNRNP	R4FPI4;R4G5J6	R4FPI4	K	F	D	Q	K	L	1	0	2	1	0	1	0	4	1	2	2	1	1	1	3	1	1	0	2	4	0	0	28	0	2985.5422
ILRIPLHK	FLSLFFIGAAVSDDRILRIPLHKINREPRN	AAVSDDRILRIPLHKINREPRNYHEFVKTV	R4G5J4;R4G5J6;T1IFK7	R4G5J4	R	I	L	H	K	I	0	1	0	0	0	0	0	0	1	2	2	1	0	0	1	0	0	0	0	0	0	0	8	1	988.65457
IPLHKINREPR	LFFIGAAVSDDRILRIPLHKINREPRNYHE	RILRIPLHKINREPRNYHEFVKTVTEAHNS	R4G5J4;R4FPI4;R4G5J6;T1IFK7	R4G5J4	R	I	P	P	R	N	0	2	1	0	0	0	1	0	1	2	1	1	0	0	2	0	0	0	0	0	0	0	11	2	1371.8099
MDGVNTLTGGNWCENGCDAIADTGTSLIIGPPK	NNPIPISSQRYWQFRMDGVNTLTGGNWCEN	AIADTGTSLIIGPPKDILGIFKTLKATVEG	R4FPI4;R4G5J6;R4G5J4	R4G5J4	R	M	D	P	K	D	2	0	3	3	2	0	1	6	0	3	2	1	1	0	2	1	4	1	0	1	0	0	33	0	3433.5588
NYHEFVK	RILRIPLHKINREPRNYHEFVKTVTEAHNS	HKINREPRNYHEFVKTVTEAHNSLQRFLVL	R4FPI4;R4G5J6;T1IFK7;R4G5J4	R4G5J4	R	N	Y	V	K	T	0	0	1	0	0	0	1	0	1	0	0	1	0	1	0	0	0	0	1	1	0	0	7	0	935.45012
NYHEFVKTVTEAHNSLQR	RILRIPLHKINREPRNYHEFVKTVTEAHNS	EFVKTVTEAHNSLQRFLVLQKSGVREVLKN	R4G5J4;R4FPI4;R4G5J6;T1IFK7	R4G5J4	R	N	Y	Q	R	F	1	1	2	0	0	1	2	0	2	0	1	1	0	1	0	1	2	0	1	2	0	0	18	1	2172.0712
SGVQEVLK	TEAHNSLQRFLVLQKSGVQEVLKNNLNAAY	RFLVLQKSGVQEVLKNNLNAAYYGEISLGT	R4G5J6	R4G5J6	K	S	G	L	K	N	0	0	0	0	0	1	1	1	0	0	1	1	0	0	0	1	0	0	0	2	0	0	8	0	858.48108
SSTYIKDDSPLSIAYGTGEVEGFLSTDTLTINTLK	FSLACWNHHYYKRSKSSTYIKDDSPLSIAY	EGFLSTDTLTINTLKVANQTFGEITSMSRK	R4FPI4;R4G5J6;T1IFK7	R4FPI4	K	S	S	L	K	V	1	0	1	3	0	0	2	3	0	3	4	2	0	1	1	5	6	0	2	1	0	0	35	1	3735.8618
SYTLKPEDYILR	AVPTLPDIVFKINARSYTLKPEDYILRVRN	NARSYTLKPEDYILRVRNRGIEICLLGFSF	R4G5J6;T1IFK7	R4G5J6	R	S	Y	L	R	V	0	1	0	1	0	0	1	0	0	1	2	1	0	0	1	1	1	0	2	0	0	0	12	1	1496.7875
TLKATVEGPFAAVDCK	SLIIGPPKDILGIFKTLKATVEGPFAAVDC	LKATVEGPFAAVDCKAVPTLPDIVFKINAR	R4G5J4;R4FPI4;R4G5J6	R4G5J4	K	T	L	C	K	A	3	0	0	1	1	0	1	1	0	0	1	2	0	1	1	0	2	0	0	2	0	0	16	1	1705.8709
TVTEAHNSLQR	HKINREPRNYHEFVKTVTEAHNSLQRFLVL	EFVKTVTEAHNSLQRFLVLQKSGVREVLKN	R4G5J6;T1IFK7;R4G5J4	R4G5J4	K	T	V	Q	R	F	1	1	1	0	0	1	1	0	1	0	1	0	0	0	0	1	2	0	0	1	0	0	11	0	1254.6317
